# Supplementary material for: Genetic Variability and Conservation Challenges in Lithuanian Dairy Cattle Populations
Source: Animals (Basel). 2023 Nov 13;13(22):3506. doi: 10.3390/ani13223506 (PMC10668635; doi:10.3390/ani13223506)
Supplement: Supplementary file 1 [file animals-13-03506-s001.zip]

Archive with 1 entries (1 files):
- animals-2521069-supplementary.pdf
